# Supplementary material for: Seroepidemiology of Human Tularemia—Systematic Review and Meta-analysis of Seroprevalence Studies
Source: Open Forum Infect Dis. 2023 Dec 14;11(2):ofad636. doi: 10.1093/ofid/ofad636 (PMC10837002; doi:10.1093/ofid/ofad636)
Supplement: ofad636_Supplementary_Data [file ofad636_supplementary_data.zip]

Archive with 2 entries (2 files):
- OFID-D-23-01203_supplementary_data_2.xlsx
- OFID-D-23-01203_supplementary_data_1.docx
