# Supplementary material for: Seroepidemiology of Human Tularemia—Systematic Review and Meta-analysis of Seroprevalence Studies
Source: Open Forum Infect Dis. 2023 Dec 14;11(2):ofad636. doi: 10.1093/ofid/ofad636 (PMC10837002; doi:10.1093/ofid/ofad636)
Supplement: ofad636_Supplementary_Data [file ofad636_supplementary_data.zip › OFID-D-23-01203_supplementary_data_2.xlsx]

## Sheet: database
cohort#	Year	subcohort	Author (et al)	Link	Country	world region	Location	Ft subspecies predominant (lit)	Population	Age (y)	f+m included	male	female	occupation	occupational risk factor (1/0)	n with occ risk factors	n without occ risk factors	seropositive with risk factors	seropositive without risk factors	Year(s) of sampling	test method (grouped)	Cut-off (grouped)	Test details	Cut-off details	highest titer detected	Crossreactivity tested	high-quality_test_v2 (1/0)	participants (n)	seropositive (n)	seropositive (%)	seropos clin evaluated (1/0)	seropos clin evaluated (n)	seropositive m	seropositive f	studies with seropos+sex data	Questionnaire participants	seropositives subclinical	description of seropos (YES/NO)
1	1951		Wood WJ	https://pubmed.ncbi.nlm.nih.gov/14890003/	Canada	AM	Manitoba, NW Ontario	B	indigenous	2-88	f/m	1623	1319	all (indigenous)	1	2942	0	344	0	1950-1951	TAT	TAT≤25	TAT ("agglutionation test")	≥25	1600		0	2942	344	11.6927	1	344	219	155	1	NO	344	1
2	1957		Greenberg L	https://pubmed.ncbi.nlm.nih.gov/13446800/	Canada	AM	all	B	indigenous	3-93	f/m			all (indigenous)	1	797	0	58	0	1954	TAT	TAT≤25	TAT ("agglutionation test")	≥8		bru,sal	1	797	58	7.27729	0				0	NO		0
3	1958		Greenberg L	https://pubmed.ncbi.nlm.nih.gov/13489621/	Canada	AM	NT, northern Quebec	B	indigenous	0-78	f/m			all (indigenous)	1	1031	0	139	0	1954-1955	TAT	TAT≤25	TAT ("agglutionation test")	≥8		bru,sal	1	1031	139	13.4821	0				0	NO		0
4	1962	a	Philipp RN	https://doi.org/10.1093/infdis/110.3.220	USA	AM	Alaska 2 villages	B	indigenous	all	f/m			all (indigenous)	1	115	0	33	0	1960	TAT	TAT≥80	TAT	≥80	320		1	115	33	28.6957	0				0	NO		1
5	1962	b	Philipp RN	https://doi.org/10.1093/infdis/110.3.220	USA	AM	Alaska	B	indigenous	18-65	m	793	0	ANG scout guardsmen	1	793	0	60	0	1960	TAT	TAT≥80	TAT	≥80	640		1	793	60	7.5662	1	60	60	0	1	YES	15	1
6	1967		Philipp RN	https://doi.org/10.1093/infdis/117.5.393	USA	AM	Montana	B	general	15-84	f/m	332	12	trappers	1	344	0	45	0		TAT	TAT≤25	TAT	≥20	>640		0	344	45	13.0814	1	45			0	YES	42	1
7	1971		Dahlstrand S	https://pubmed.ncbi.nlm.nih.gov/5099427/	Sweden	NE	4 northern prov'ces	B	general	all	f/m			all	0	0	1201	0	71	1966	TAT	TAT≥80	TAT ("agglutination reaction")	≥80	5120		1	1201	71	5.91174	1	71			0	YES	20	1
8	1972	a	Haug RH	https://doi.org/10.1111/j.1699-0463.1972.tb00160.x	Norway	NE	southern part	B	general	13-17	f/m			students	0	0	815	0	11		TAT	TAT≥80	TAT (Widal)	≥80	1280		1	815	11	1.34969	0				0	NO		1
9	1972	b	Haug RH	https://doi.org/10.1111/j.1699-0463.1972.tb00160.x	Norway	NE	southern part	B	general	adult	f/m			hunters	1	55	0	3	0		TAT	TAT≥80	TAT (Widal)	≥80	5120		1	55	3	5.45455	1	3			0	NO	0	1
10	1982		Koskela P	https://doi.org/10.3109/inf.1982.14.issue-3.07	Finland	NE	Northern, rural	B	general	adult	f/m			blood donors	0	0	1072	0	7		TAT	TAT≥80	TAT ("agglutionation test")	≥80	640	bru,yer	1	1072	7	0.652985	1	7			0	YES	6	1
11	1993		Liles WC	Tularemia from domestic cats. - PMC (nih.gov)	USA	AM	Alaska	B	general	adult				veterinarians	1	14	0	2	0		TAT	TAT≥80	TAT ("agglutionation test")	≥80	160		1	14	2	14.2857	0				0	NO		0
12	1995	a	Levesque B	https://doi.org/10.1128/cdli.2.4.496-498.1995	Canada	AM	Québec	B	indigenous	adult				all (indigenous)	1	165	0	1	0	1992-1993	OTHER	OTHER	Latex AT (BBL)	≥20			0	165	1	0.606061	0				0			0
13	1995	b	Levesque B	https://doi.org/10.1128/cdli.2.4.496-498.1995	Canada	AM	Québec	B	general	40±12	f/m	157	8	trapper	1	165	0	4	0	1992-1993	OTHER	OTHER	Latex AT (BBL)	≥20			0	165	4	2.42424	1	4			0	YES	4	1
14	2000		Aquilini D	Seroepidemiology of the rickettsioses, human granulocytic ehrlichiosis, Lyme disease, Q fever, and tularemia in forestry workers in Tuscany, Italy - Record details - Embase	Italy	WE	Tuscany	B	general	21-65	m	507	0	forestry workers	1	507	0	13	0		OTHER	OTHER	IF	50	100	ric	0	507	13	2.5641	1	13	13	0	1	YES	13	1
15	2003	a	Feldman KA	https://doi.org/10.3201/eid0903.020462	USA	AM	Martha's Vineyard	A	general	adult	f/m	154	156	all	0	0	310	0	1	2001	MAT	MAT≥128	MAT	≥128			1	310	1	0.322581	0				0	NO		0
16	2003	b	Feldman KA	https://doi.org/10.3201/eid0903.020462	USA	AM	Martha's Vineyard	A	general	adult	f/m	104	28	landscapers	1	132	0	12	0	2001	MAT	MAT≥128	MAT	≥128	2048		1	132	12	9.09091	1	12	11	1	1	YES	8	1
17	2003		Gutierrez MP	https://doi.org/10.1016/s0928-8244(03)00002-6	Spain	WE	Castilla y Leon	B	general	14-92	f/m	2324	2486	all	0	0	4825	0	9	1996	MAT	MAT≤20	MAT	≥20	160	bru,yer,pro	1	4825	9	0.186528	0		4	5	1	NO		0
18	2003		Deutz A	[Sero-epidemiological studies of zoonotic infections in hunters--comparative analysis with veterinarians, farmers, and abattoir workers] - PubMed (nih.gov)	Austria	WE	Styria, Burgenland	B	general	adult	f/m	146	3	hunters	1	149	0	5	0		MAT		MAT			bru,lept,ehrl,bor	0	149	5	3.3557	0				0	YES		0
19	2004		Porsch-Ozcürümez M	https://doi.org/10.1128/cdli.11.6.1008-1015.2004	Germany	WE	whole country	B	general	18-79				all	0	0	6632	0	15	1997-1998	ELISA	ELISA	ELISA+WB				1	6632	15	0.226176	0				0	NO		0
20	2005		Schmitt P	https://doi.org/10.1017/s0950268805003742	Germany	WE	whole country	B	general	adult	f/m			all	0	0	1149	0	4		ELISA	ELISA	ELISA (inhouse)+WB			bru,sal,eco,yers,smalto	1	1149	4	0.348129	0				0	NO		0
21	2006		Gürcan S	https://pubmed.ncbi.nlm.nih.gov/17186960/	Turkey	AS	Trace, rural	B	general	all	f/m			all	0	0	266	0	10	2005	MAT	MAT≥128	MAT	≥160	5120		1	266	10	3.7594	1	10			0	YES	3	1
22	2007		Dedeoglu Kilinc G	https://pubmed.ncbi.nlm.nih.gov/17933252/	Turkey	AS	Trace, rural	B	general	6-92	f/m	1213	569	all	1	970	812	3	2	2006	MAT	MAT≤20	MAT	≥20	160	bru	1	1782	5	0.280584	0		5	0	1	NO		0
23	2007		Levesque B	https://doi.org/10.1016/j.diagmicrobio.2007.06.002	Canada	AM	Cree communities, whole country	B	general	mean 57 and 61	f/m	22	28	hunters, trappers	1	50	0	2	0		TAT	TAT≥80	TAT	≥80			1	50	2	4	1	2	2	0	1	YES	1	1
24	2008		Jenzora A	https://doi.org/10.1111/j.1574-695x.2008.00408.x	Germany	WE	Dortmund+Berlin	B	general	adult	f/m			hunter	1	286	0	5	0	2006	ELISA	ELISA	ELISA+WB+IFA	>+2SD			1	286	5	1.74825	1	5	4	1	1	YES	3	1
25	2009		Splettstoesser WD	https://doi.org/10.1017/s0950268808001192	Germany	WE	Leutkirch BW	B	general	10-65	f/m	1169	1263	all	0	0	2416	0	56		ELISA	ELISA	ELISA+WB	500 (WB)			1	2416	56	2.31788	0		26	30	1	YES		0
26	2010		Wölfel R	FullAbstractBook.pdf (astmh.org)	Mongolia	AS	Mongolia	B	general	adult	f/m	670	95	army personnel	0	0	765	0	13		OTHER	OTHER	ELISA and/or IF			bru, yer, Q	0	765	13	1.69935	0				0	YES		0
27	2010		Bazovska S	download (prolekare.cz)	Slovakia	EE	western Slovakia	B	general	adult	f/m			blood donors	0	0	299	0	11		TAT	TAT≤25	TAT ("agglutinin reaction")	≥20			0	299	11	3.67893	1	11	10	1	1	YES	11	1
28	2011		Campagna S	https://doi.org/10.1016/j.diagmicrobio.2011.01.009	Canada	AM	Cree communities, whole country	B	indigenous	>15	f/m	105	146	all (indigenous)	1	249	0	42	0	2007	TAT	TAT≤25	TAT	≥20			0	249	42	16.8675	1	42			0	YES	33	1
29	2011		Otkun M	https://pubmed.ncbi.nlm.nih.gov/21341159/	Turkey	AS	Biga county	B	general	0.5-76	f/m	60	55	village population+military	0	0	115	0	36	2010	TAT	TAT≤25	TAT	≥20	1280	bru	1	115	36	31.3043	1	36	18	18	1	YES	34	1
30	2011		Yazgi H	https://pubmed.ncbi.nlm.nih.gov/21341161/	Turkey	AS	Erzurum	B	general	16-77	f/m	134	106	farming, animal husbandry	1	240	0	5	0		ELISA	ELISA	ELISA (Seramun)+MAT	≥40	160	bru,sal	1	240	5	2.08333	1	5	1	4	1	YES	4	1
31	2012		Messier V	https://doi.org/10.1111/j.1863-2378.2011.01424.x	Canada	AM	Nunavik	B	indigenous	18-74				all (indigenous)	1	917	0	173	0	2004	TAT	TAT≤25	TAT	≥20		bru	1	917	173	18.8659	0				0	YES		0
32	2012		Sampasa-Kanyinga H	https://doi.org/10.1089/vbz.2011.0739	Canada	AM	James Bay Territ	B	indigenous	>18	f/m	110	157	all (indigenous)	1	264	0	48	0	2008	TAT	TAT≤25	TAT	≥20			0	264	48	18.1818	1	48			0	YES	39	1
33	2012		Yesilyurt M	[Tularemia: are hunters really a risk group?] - PubMed (nih.gov)	Turkey	AS	Yozgat	B	general	18-67	f/m	64	0	hunters	1	64	0	4	0	2010	MAT	MAT≥128	MAT+ELISA (Seramun)	≥160	2560	bru	1	64	4	6.25	1	4			0	YES	2	1
34	2012		Clark DV	https://doi.org/10.1089/vbz.2010.0081	Azerbaijan	AS	northern part	B	general	>18	f/m	347	449	all	0	0	796	0	123	2008	ELISA	ELISA	ELISA (noncommercial)				1	796	123	15.4523	1	123	48	75	1	YES	122	1
35	2014		Tobudic S	https://doi.org/10.1016/j.ttbdis.2013.12.007	Austria	WE	whole country	B	general	18-60	f/m	534	12	military+civlian	0	0	546	0	3		ELISA	ELISA	ELISA (Serion)	>15 U/ml		bru, Q	1	546	3	0.549451	0				0	NO	3	1
36	2014		Esmaeili S	https://doi.org/10.1016/j.ijid.2013.08.013	Iran	AS	Kurdistan	B	general	>18	f/m	206	44	hunters, butchers, slaughterhouse, health care workers.	1	150	100	23	13	2011-2012	ELISA	ELISA	ELISA (Serion)	>15 U/ml		bru	1	250	36	14.4	0		29	7	1	YES		0
37	2014		Zukewicz-Sobczak W	https://doi.org/10.5604/12321966.1129930	Poland	EE	E/S Poland	B	general	35-55	f/m	176	40	forestry workers	1	148	68	3	4		ELISA	ELISA	ELISA (Serion)	>15 U/ml			1	216	7	3.24074	0		5	2	1	NO		0
38	2014		Esmaeili S	https://doi.org/10.1093/trstmh/tru094	Iran	AS	Sistan, Baluchistan	B	general	>18	m	184	0	butcher, slaughterhouse worker	1	184	0	12	0	2011	ELISA	ELISA	ELISA (Serion)	>15 U/ml		bru	1	184	12	6.52174	1	12	12	0	1	NO	12	1
39	2014		Khoshdel A	First seroprevalence survey of children with tularemia infection in Chaharmahal va Bakhtiari Province, Iran - Shahrekord University Of Medical Sciences (skums.ac.ir)	Iran	AS	rural villages	B	general	2-18	f/m	89	94	all	0	0	183	0	11	2011	ELISA	ELISA	ELISA (Serion)	>15 U/ml		bru	1	183	11	6.01093	1	11	5	6	1	YES	11	1
40	2015		Zákutná Ľ	https://doi.org/10.21101/cejph.a4052	Slovakia	EE	eastern Slovakia	B	general	adult	f/m	77	47	blood donors	0	0	124	0	5	2011	OTHER	OTHER	ELPAGA+WB				0	124	5	4.03226	0		3	2	1	YES		0
41	2015		Jurke A	https://doi.org/10.1016/j.ijmm.2015.08.015	Germany	WE	NRW	B	general	18-66	f/m	569	153	forestry workers	1	494	228	22	7	2011-2013	ELISA	ELISA	ELISA (Serion)+IB (Seramun)			bru	1	722	29	4.01662	0				0	YES		0
42	2015		Bayram Y	https://doi.org/10.5578/mb.9966	Turkey	AS	Van province	B	general	18-93	f/m	152	343	all	0	0	495	0	18	2012	MAT	MAT≤20	MAT	≥20	640	bru	1	495	18	3.63636	1	18			0	YES	15	1
43	2015		Rossow H	https://doi.org/10.2807/1560-7917.es2015.20.33.21209	Finland	NE	whole country	B	general	30-92	f/m	481	564	all	0	0	1045	0	16	2000-2001	ELISA	ELISA	ELISA+WB				1	1045	16	1.5311	1	16			0	YES	15	1
44	2016		Rigaud E	https://doi.org/10.1016/j.cmi.2016.05.014	France	WE	Northeast	B	general	17-81	f/m	2916	59	forestry workers	1	2875	0	164	0	2003	TAT		TAT+ELISA (Serion)			bru, yer	0	2875	164	5.70435	0				0	YES		0
45	2016		Gazi H	https://pubmed.ncbi.nlm.nih.gov/27353580/	Turkey	AS	Maisa	B	general	49±17	f/m	156	168	all	0	0	324	0	23	2012	ELISA	ELISA	ELISA (Serion)	>15 U/ml			1	324	23	7.09877	1	23	7	16	1	YES	23	1
46	2016		Büyük F	https://doi.org/10.3906/sag-1412-138	Turkey	AS	Kars	B	general	>15	f/m	178	23	farmers, butchers, vets	1	201	0	15	0		MAT	MAT≤20	MAT+ELISA (Seramun)	≥10	160	bru	1	201	15	7.46269	1	15	12	3	1	YES	15	1
47	2017	a	De Keukeleire M	https://doi.org/10.1089/vbz.2016.1954	Belgium	WE	Walloon	B	general	25-72	f/m	128	20	vets, farmers, hunters	1	148	0	3	0		ELISA	ELISA	ELISA (Serion)+ICT (Vircell)	>15 U/ml		bru	1	148	3	2.02703	0				0	YES		0
48	2017	b	De Keukeleire M	https://doi.org/10.1089/vbz.2016.1954	Belgium	WE	Namur(rural)+Brussels(urban)	B	general	*18-68	f/m	118	90	blood donors	0	0	402	0	2		ELISA	ELISA	ELISA (Serion)+ICT (Vircell)	>15 U/ml		bru	1	402	2	0.497512	0				0	YES		0
49	2018	a	Akhvlediani N	https://doi.org/10.1017/s0950268818002492	Georgia	AS		B	general	18-59	f/m	476	13	soldier	1	500	0	10	0	2014-2016	MAT	MAT≥128	MAT	≥128			1	500	10	2	0				0	YES		0
50	2018	b	Akhvlediani N	https://doi.org/10.1017/s0950268818002492	Georgia	AS	general	B	general	18-65	f/m	310	387	all	0	0	697	0	35	2014-2016	MAT	MAT≥128	MAT	≥128			1	697	35	5.02152	0		20	15	1	YES		0
51	2019	a	Esmaeili S	https://doi.org/10.1016/j.cimid.2019.06.003	Iran	AS	Lorestan	B	general	30-50	m	144	0	butcher, slaughterhouse worker	1	144	0	4	0	2017	ELISA	ELISA	ELISA (Serion)	>15 U/ml		bru, Q	1	144	4	2.77778	0		4	0	1	NO		0
52	2019	b	Esmaeili S	https://doi.org/10.1016/j.cimid.2019.06.003	Iran	AS	Lorestan	B	general	27-53	m	145	0	all	0	0	145	0	7	2017	ELISA	ELISA	ELISA (Serion)	>15 U/ml		bru, Q	1	145	7	4.82759	0		7	0	1	YES		0
53	2019		Özdemir ZÖ	AFED446F64154F16BF443EC224C8960B (istanbul.edu.tr)	Turkey	AS	Sivat+Tokat	B	general	20-80	f/m	180	180	all	0	0	360	0	27	2006	ELISA	ELISA	ELISA (Serion)	>15 U/ml		bru	1	360	27	7.5	0		11	16	1	YES		0
54	2019		Esmaeili S	https://doi.org/10.1186/s12879-019-4121-1	Iran	AS	Ilam	B	general	18-78	f/m	275	85	ranchers, butchers, slaughterhouse, park officers, lab workers	1	286	74	9	1	2015	ELISA	ELISA	ELISA (Serion)	>15 U/ml			1	360	10	2.77778	1	10	8	2	1	YES	10	1
55	2019		Harrist A	https://doi.org/10.1089/vbz.2018.2360	USA	AM	Wyoming	A	general	adult	f/m	13	10	NP employees	1	23	0	3	0	2015	MAT	MAT≥128	MAT	≥128	512		1	23	3	13.0435	1	3	2	1	1	YES	2	1
56	2019		Takeda T	https://doi.org/10.1292/jvms.18-0572	Japan	AS	rural areas	B	general	18-90	f/m			hunting events participants	1	1152	0	12	0	2015-2017	OTHER	OTHER	Rapid slide agglutination	≥20	80		0	1152	12	1.04167	1	12			0	YES	12	1
57	2020		Obaidat MM	https://doi.org/10.4269/ajtmh.19-0335	Jordan	AS		B	general	all	f/m	339	489	all	0	0	828	0	64	2015-2016	ELISA	ELISA	ELISA (Serion)	>15 U/ml		bru	1	828	64	7.72947	0		33	31	1	YES		0
58	2022		Karatas Yeni	Download_FEB_2022 | Fresenius Environmental Bulletin and Advances in Food Sciences (prt-parlar.de)	Cyprus	EE	Northern Cyprus	B	general	>18	?			all	0	0	430	0	4		MAT	MAT≥128	MAT	>160		bru, lepto	1	430	4	0.9	0				0	NO		0
59	2023		Davarci I	https://doi.org/10.55730/1300-0144.5586	Turkey	AS	Manisa/Kütahya, Usak provinces.	B	general	2-89	f/m	226	184	all	0	0	410	0	6	2021	MAT	MAT≤20	MAT	>20	160	bru	1	410	6	1.46341	0		1	5	1	YES		0
